# Supplementary material for: Plasma Kynurenine to Tryptophan Ratio Is Not Associated with Undernutrition in Adults but Reduced after Nutrition Intervention: Results from a Community-Based Study in Bangladesh
Source: Nutrients. 2022 Apr 20;14(9):1708. doi: 10.3390/nu14091708 (PMC9104876; doi:10.3390/nu14091708)
Supplement: Supplementary file 1 [file nutrients-14-01708-s001.zip]

Archive with 1 entries (1 files):
- nutrients-1657992-supplementary.pdf
